# Supplementary material for: Zika Virus Neutralizing Antibody Responses Elicited by Vaccination or Infection
Source: Open Forum Infect Dis. 2025 Dec 3;12(12):ofaf707. doi: 10.1093/ofid/ofaf707 (PMC12673849; doi:10.1093/ofid/ofaf707)
Supplement: ofaf707_Supplementary_Data [file ofaf707_supplementary_data.zip]

Archive with 1 entries (1 files):
- ofaf707_Supplementary_Data.eps
